# Supplementary material for: Clinical and Nutritional Impact of a Semi-Elemental Hydrolyzed Whey Protein Diet in Patients with Active Crohn’s Disease: A Prospective Observational Study
Source: Nutrients. 2021 Oct 16;13(10):3623. doi: 10.3390/nu13103623 (PMC8538212; doi:10.3390/nu13103623)
Supplement: Supplementary file 1 [file nutrients-13-03623-s001.zip]

Archive with 1 entries (1 files):
- nutrients-1413359-supplementary.pdf
